# Supplementary material for: Research on Tunable Ultraviolet Detector and Photoresponse Mechanism Based on In:Ga2O3/p-GaN Heterojunction
Source: Sensors (Basel). 2026 Feb 12;26(4):1197. doi: 10.3390/s26041197 (PMC12944459; doi:10.3390/s26041197)
Supplement: Supplementary file 1 [file sensors-26-01197-s001.zip]

Archive with 1 entries (1 files):
- sensors-4114215-supplementary.pdf
